# Supplementary material for: Refining the Intraoperative Identification of Suspected High-Grade Glioma Using a Surgical Fluorescence Biomarker: GALA BIDD Study Report
Source: J Pers Med. 2023 Mar 13;13(3):514. doi: 10.3390/jpm13030514 (PMC10058333; doi:10.3390/jpm13030514)
Supplement: Supplementary file 1 [file jpm-13-00514-s001.zip]

Archive with 1 entries (1 files):
- jpm-2253883-supplementary.pdf
